# Supplementary material for: Contrasting Dihydronaphthoquinone Patterns in Closely Related Drosera (Sundew) Species Enable Taxonomic Distinction and Identification
Source: Plants (Basel). 2021 Aug 4;10(8):1601. doi: 10.3390/plants10081601 (PMC8400376; doi:10.3390/plants10081601)
Supplement: Supplementary file 1 [file plants-10-01601-s001.zip]

Archive with 1 entries (1 files):
- plants-1314927-supplementary.pdf
